# Supplementary material for: Transcriptome‐wide association study identifies multiple genes and pathways associated with pancreatic cancer
Source: Cancer Med. 2018 Oct 18;7(11):5727–32. doi: 10.1002/cam4.1836 (PMC6247024; doi:10.1002/cam4.1836)
Supplement: Supplementary file 1 [file CAM4-7-5727-s001.xlsx]

## Sheet: Sheet1
Name:	Pancreatic Ductal Adenocarcinoma vs. Normal - Top 1% Over-expressed (Badea Pancreas)
Concept Type:	Oncomine Gene Expression Signatures
Size	195 genes
Null List:	Human Genome U133 Plus 2.0 Array (19574)
ACTN1	actinin, alpha 1
ADAMTS12	ADAM metallopeptidase with thrombospondin type 1 motif, 12
AEBP1	AE binding protein 1
AHNAK2	AHNAK nucleoprotein 2
AMIGO2	adhesion molecule with Ig-like domain 2
ANKRD50	ankyrin repeat domain 50
ANO1	anoctamin 1, calcium activated chloride channel
ANTXR1	anthrax toxin receptor 1
ANXA2	annexin A2
ANXA2P2	annexin A2 pseudogene 2
AP3M2	adaptor-related protein complex 3, mu 2 subunit
ASAP2	ArfGAP with SH3 domain, ankyrin repeat and PH domain 2
ASPN	asporin
ATP2C1	ATPase, Ca++ transporting, type 2C, member 1
BGN	biglycan
C1QTNF5	C1q and tumor necrosis factor related protein 5
C20orf103	chromosome 20 open reading frame 103
C5orf13	chromosome 5 open reading frame 13
C7orf44	chromosome 7 open reading frame 44
CACNB3	calcium channel, voltage-dependent, beta 3 subunit
CALU	calumenin
CAPG	capping protein (actin filament), gelsolin-like
CAPRIN2	caprin family member 2
CCDC74B	coiled-coil domain containing 74B
CD276	CD276 molecule
CDH11	cadherin 11, type 2, OB-cadherin (osteoblast)
COL10A1	collagen, type X, alpha 1
COL11A1	collagen, type XI, alpha 1
COL16A1	collagen, type XVI, alpha 1
COL1A1	collagen, type I, alpha 1
COL1A2	collagen, type I, alpha 2
COL3A1	collagen, type III, alpha 1
COL5A1	collagen, type V, alpha 1
COL5A2	collagen, type V, alpha 2
COL6A3	collagen, type VI, alpha 3
COL8A1	collagen, type VIII, alpha 1
COL8A2	collagen, type VIII, alpha 2
COMP	cartilage oligomeric matrix protein
CST1	cystatin SN
CTHRC1	collagen triple helix repeat containing 1
CTSK	cathepsin K
DACT1	dapper, antagonist of beta-catenin, homolog 1 (Xenopus laevis)
DCBLD1	discoidin, CUB and LCCL domain containing 1
DCBLD2	discoidin, CUB and LCCL domain containing 2
DIO2	deiodinase, iodothyronine, type II
DKK3	dickkopf homolog 3 (Xenopus laevis)
ECM1	extracellular matrix protein 1
EDNRA	endothelin receptor type A
EIF5A2	eukaryotic translation initiation factor 5A2
ENC1	ectodermal-neural cortex 1 (with BTB-like domain)
ETV1	ets variant 1
FAM164A	family with sequence similarity 164, member A
FAM19A5	family with sequence similarity 19 (chemokine (C-C motif)-like), member A5
FAP	fibroblast activation protein, alpha
FBXO32	F-box protein 32
FGD6	FYVE, RhoGEF and PH domain containing 6
FKBP7	FK506 binding protein 7
FLJ22536	hypothetical locus LOC401237
FLOT1	flotillin 1
FN1	fibronectin 1
FNDC1	fibronectin type III domain containing 1
FZD2	frizzled homolog 2 (Drosophila)
GALNT10	UDP-N-acetyl-alpha-D-galactosamine:polypeptide N-acetylgalactosaminyltransferase 10 (GalNAc-T10)
GGT5	gamma-glutamyltransferase 5
GJB2	gap junction protein, beta 2, 26kDa
GLG1	golgi glycoprotein 1
GLIS2	GLIS family zinc finger 2
GPNMB	glycoprotein (transmembrane) nmb
GPRC5A	G protein-coupled receptor, family C, group 5, member A
GPX8	glutathione peroxidase 8 (putative)
HOPX	HOP homeobox
HOXA3	homeobox A3
HOXB2	homeobox B2
HOXB3	homeobox B3
HOXB7	homeobox B7
HSPG2	heparan sulfate proteoglycan 2
HTRA1	HtrA serine peptidase 1
IER5L	immediate early response 5-like
IFT81	intraflagellar transport 81 homolog (Chlamydomonas)
IGFBP3	insulin-like growth factor binding protein 3
IGFBP5	insulin-like growth factor binding protein 5
INHBA	inhibin, beta A
IRS1	insulin receptor substrate 1
ISLR	immunoglobulin superfamily containing leucine-rich repeat
ITGA2	integrin, alpha 2 (CD49B, alpha 2 subunit of VLA-2 receptor)
ITGB5	integrin, beta 5
ITGB6	integrin, beta 6
ITGBL1	integrin, beta-like 1 (with EGF-like repeat domains)
ITPRIPL2	inositol 1,4,5-triphosphate receptor interacting protein-like 2
KAL1	Kallmann syndrome 1 sequence
KCTD1	potassium channel tetramerisation domain containing 1
KDELC1	KDEL (Lys-Asp-Glu-Leu) containing 1
KDM5B	lysine (K)-specific demethylase 5B
KIAA1217	KIAA1217
KIAA1755	KIAA1755
KRT17	keratin 17
KRT7	keratin 7
LAMC2	laminin, gamma 2
LOC100289175	hypothetical protein LOC100289175
LOXL1	lysyl oxidase-like 1
LRRC32	leucine rich repeat containing 32
LRRN1	leucine rich repeat neuronal 1
LTBP1	latent transforming growth factor beta binding protein 1
LTBP2	latent transforming growth factor beta binding protein 2
LTBP3	latent transforming growth factor beta binding protein 3
LY6E	lymphocyte antigen 6 complex, locus E
MAGED2	melanoma antigen family D, 2
MAP4K4	mitogen-activated protein kinase kinase kinase kinase 4
MARVELD1	MARVEL domain containing 1
MBOAT2	membrane bound O-acyltransferase domain containing 2
MFAP2	microfibrillar-associated protein 2
MFGE8	milk fat globule-EGF factor 8 protein
MGC24103	hypothetical MGC24103
MICAL2	microtubule associated monoxygenase, calponin and LIM domain containing 2
MMP2	matrix metallopeptidase 2 (gelatinase A, 72kDa gelatinase, 72kDa type IV collagenase)
MOXD1	monooxygenase, DBH-like 1
MPZL1	myelin protein zero-like 1
MXRA5	matrix-remodelling associated 5
MXRA8	matrix-remodelling associated 8
MYOF	myoferlin
NCOR2	nuclear receptor co-repressor 2
NHS	Nance-Horan syndrome (congenital cataracts and dental anomalies)
NOTCH3	Notch homolog 3 (Drosophila)
NOX4	NADPH oxidase 4
NT5DC2	5'-nucleotidase domain containing 2
NTM	neurotrimin
NUAK1	NUAK family, SNF1-like kinase, 1
OLFML2B	olfactomedin-like 2B
OLR1	oxidized low density lipoprotein (lectin-like) receptor 1
PCDHB10	protocadherin beta 10
PDGFC	platelet derived growth factor C
PDGFRB	platelet-derived growth factor receptor, beta polypeptide
PDLIM7	PDZ and LIM domain 7 (enigma)
PGM2L1	phosphoglucomutase 2-like 1
PHLDA2	pleckstrin homology-like domain, family A, member 2
PHLDA3	pleckstrin homology-like domain, family A, member 3
PIAS3	protein inhibitor of activated STAT, 3
PKM2	pyruvate kinase, muscle
PKP4	plakophilin 4
PLOD3	procollagen-lysine, 2-oxoglutarate 5-dioxygenase 3
PLXDC1	plexin domain containing 1
PLXDC2	plexin domain containing 2
PMEPA1	prostate transmembrane protein, androgen induced 1
POSTN	periostin, osteoblast specific factor
PRR16	proline rich 16
PTTG1IP	pituitary tumor-transforming 1 interacting protein
RAB31	RAB31, member RAS oncogene family
RASAL2	RAS protein activator like 2
RBMS2	RNA binding motif, single stranded interacting protein 2
RPGRIP1L	RPGRIP1-like
RUNX1	runt-related transcription factor 1
S100A11	S100 calcium binding protein A11
43351	septin 8
SFRP2	secreted frizzled-related protein 2
SFRP4	secreted frizzled-related protein 4
SH3PXD2A	SH3 and PX domains 2A
SH3PXD2B	SH3 and PX domains 2B
SHISA2	shisa homolog 2 (Xenopus laevis)
SKI	v-ski sarcoma viral oncogene homolog (avian)
SLC10A3	solute carrier family 10 (sodium/bile acid cotransporter family), member 3
SLC16A3	solute carrier family 16, member 3 (monocarboxylic acid transporter 4)
SLC24A3	solute carrier family 24 (sodium/potassium/calcium exchanger), member 3
SLC6A6	solute carrier family 6 (neurotransmitter transporter, taurine), member 6
SLPI	secretory leukocyte peptidase inhibitor
SMURF1	SMAD specific E3 ubiquitin protein ligase 1
SMYD3	SET and MYND domain containing 3
SOX4	SRY (sex determining region Y)-box 4
SPOCK1	sparc/osteonectin, cwcv and kazal-like domains proteoglycan (testican) 1
SPON2	spondin 2, extracellular matrix protein
SQLE	squalene epoxidase
SRPX2	sushi-repeat-containing protein, X-linked 2
STEAP1	six transmembrane epithelial antigen of the prostate 1
STK3	serine/threonine kinase 3 (STE20 homolog, yeast)
STK36	serine/threonine kinase 36, fused homolog (Drosophila)
SULF1	sulfatase 1
TANC2	tetratricopeptide repeat, ankyrin repeat and coiled-coil containing 2
TGIF1	TGFB-induced factor homeobox 1
TGM2	transglutaminase 2 (C polypeptide, protein-glutamine-gamma-glutamyltransferase)
THBS2	thrombospondin 2
THY1	Thy-1 cell surface antigen
TIMP1	TIMP metallopeptidase inhibitor 1
TM4SF1	transmembrane 4 L six family member 1
TMEM204	transmembrane protein 204
TMEM87A	transmembrane protein 87A
TNFRSF11B	tumor necrosis factor receptor superfamily, member 11b
TNFSF4	tumor necrosis factor (ligand) superfamily, member 4
TNPO2	transportin 2
TPBG	trophoblast glycoprotein
TREM2	triggering receptor expressed on myeloid cells 2
TRIP6	thyroid hormone receptor interactor 6
TSPO	translocator protein (18kDa)
UNC5B	unc-5 homolog B (C. elegans)
VCAN	versican
VGLL4	vestigial like 4 (Drosophila)
WISP1	WNT1 inducible signaling pathway protein 1
